# Supplementary material for: Inpatient Management of Pain Episodes in Children with Sickle Cell Disease: A Review
Source: Children (Basel). 2024 Sep 10;11(9):1106. doi: 10.3390/children11091106 (PMC11430294; doi:10.3390/children11091106)
Supplement: Supplementary file 1 [file children-11-01106-s001.zip]

Archive with 1 entries (1 files):
- children-3150600-supplementary.pdf
